# Supplementary material for: Host–Guest Interactions of Cucurbit[7]uril with Nabumetone and Naproxen: Spectroscopic, Calorimetric, and DFT Studies in Aqueous Solution
Source: Molecules. 2025 Jun 12;30(12):2558. doi: 10.3390/molecules30122558 (PMC12195925; doi:10.3390/molecules30122558)
Supplement: Supplementary file 1 [file molecules-30-02558-s001.zip]

Archive with 1 entries (1 files):
- molecules-3464962-supplementary.pdf
